# Supplementary material for: Identification and validation of novel candidate genes with diagnostic value for sepsis via weighted gene co-expression network analysis
Source: Front Med (Lausanne). 2026 Jun 29;13:1817161. doi: 10.3389/fmed.2026.1817161 (PMC13357434; doi:10.3389/fmed.2026.1817161)
Supplement: SUPPLEMENTARY TABLE S1 — Sepsis-associated genes identified in the yellow, black, and blue modules by WGCNA. [file Data_sheet_1.xlsx]

## Sheet: Sheet1
symbol
ABCA13
ANKRD18A
ANLN
ANP32E
APITD1
ASPM
ATAD2
AUNIP
AURKA
AURKB
AZU1
BCL2L15
BEX1
BIRC5
BRIP1
BUB1
BUB1B
CASC5
CCNA2
CCNB1
CCNB2
CCNE2
CDC20
CDC25A
CDC45
CDC6
CDC7
CDCA2
CDCA5
CDCA7
CDK1
CDKN3
CDT1
CEACAM6
CEBPE
CENPA
CENPE
CENPF
CENPK
CENPL
CENPN
CENPU
CENPW
CEP128
CEP55
CKS1B
CKS2
CLTCL1
CRNDE
CTSG
DBF4
DEFA1
DEFA4
DEFT1P
DEPDC1
DEPDC1B
DHFR
DIAPH3
DLGAP5
DONSON
DPY19L1P1
DTL
E2F8
EAF2
ECT2
EFCAB11
ELANE
ERG
ESPL1
EZH2
FAM72A
FAM83D
FANCD2
FANCG
FANCI
FBXO5
FEN1
FOXM1
FUT4
FZD6
GFI1
GGH
GINS1
GINS3
GMNN
H2AFV
H2AFX
HELLS
HIST1H4A
HJURP
HMGB3
HMMR
IMMP1L
INHBA
ITGA9
KIAA0101
KIAA1524
KIF11
KIF14
KIF15
KIF18A
KIF18B
KIF20A
KIF23
KIF2C
KIF4A
KNTC1
LOC100506844
LOC101928916
LOC102724587
MAD2L1
MCM10
MCM2
MCM4
MCM6
MCM8
MELK
MKI67
MND1
MPO
MS4A3
MTFR2
MYB
MYBL2
NCAPG
NCAPG2
NCAPH
NDC80
NEIL3
NEK2
NUCB2
NUF2
NUSAP1
OIP5
PARPBP
PBK
PCNA
PIWIL4
PKP4
PLK4
PLS1
POLA1
POLE2
POLQ
PRC1
PRTN3
PSAT1
PTGR1
PTTG1
PTX3
PXMP2
RAB13
RACGAP1
RAD51
RAD51AP1
RFC3
RFC4
RMI2
RNASE3
RPA3
RRM1
RRM2
SERPINB10
SGOL2
SHCBP1
SKA1
SLC1A4
SLC27A2
SLC28A3
SLC2A5
SLC44A1
SMC2
SMC4
SNRNP25
SPAG5
SPC25
SPDL1
STIL
STMN1
SUCNR1
SUV39H2
TACSTD2
TCF19
TIPIN
TK1
TMEM106C
TMEM52B
TOP2A
TPX2
TRIP13
TTK
TUBG1
TYMS
UBE2C
UBE2S
UBE2T
UHRF1
VRK1
WEE1
XRCC6BP1
ZNF367
ZNF788
ZWILCH
ZWINT
ABHD13
ABHD2
ABHD5
ABTB1
ACAP1
ACER3
ACN9
ACOX1
ACP6
ACSL1
ACSL3
ACSL4
ACTN1
ACVR1B
ADAM19
ADAM8
ADAM9
ADAMTS3
ADHFE1
ADM
ADORA2A
AGFG1
AGL
AGO4
AGPAT9
AGTPBP1
AGTRAP
AHCTF1
AIG1
AIM2
AK025288
AK057657
AK090844
AK9
AKIRIN2
ALAS1
ALOX5
ALOX5AP
ALPK1
ALPL
AMICA1
AMIGO1
AMN1
AMPD3
ANKRD22
ANKRD28
ANKRD32
ANKRD55
ANKS1A
ANO10
ANTXR2
ANXA3
AP5B1
APAF1
APBB1IP
APC
APH1B
APMAP
APOBR
APPL2
AQP9
ARAP3
AREL1
ARFGAP3
ARG1
ARHGAP15
ARHGAP19
ARHGAP25
ARHGAP26
ARHGAP9
ARHGEF40
ARID3A
ARID4A
ARID4B
ARID5A
ARL11
ARL3
ARL6IP6
ARL8A
ASAP1
ASAP1-IT2
ASB7
ASPH
ATF6
ATP11A
ATP11B
ATP6V1C1
ATP8B4
ATP9A
ATXN1
AX746670
AZI2
AZIN1
B3GNT2
B3GNT5
B3GNTL1
B4GALT4
B4GALT5
BASP1
BAZ1A
BAZ2B
BC032415
BCL2A1
BCL3
BCL6
BCL9L
BIK
BLOC1S1
BLZF1
BMX
BNIP2
BOD1L1
BPI
BST1
BTBD10
C10orf54
C11orf54
C15orf37
C15orf65
C16orf72
C17orf62
C1GALT1C1
C1orf162
C1orf226
C1RL
C20orf24
C21orf91
C2orf76
C3AR1
C5AR1
C5orf30
C7orf25
C7orf60
C8orf60
C9orf66
C9orf89
CA4
CAB39
CAMK2G
CAPG
CAPN1
CAPN3
CARD16
CARD6
CARD8
CARS2
CASP4
CCDC125
CCDC126
CCDC186
CCDC47
CCDC71L
CCDC93
CCNA1
CCNG2
CCNL1
CCP110
CCPG1
CD177
CD300LF
CD55
CD58
CD63
CD82
CD97
CDA
CDADC1
CDC123
CDC42EP3
CDC73
CDK14
CDK5RAP2
CDK7
CEACAM1
CEACAM21
CEACAM3
CEACAM4
CEBPA
CEBPB
CEBPD
CEP19
CEP97
CFLAR
CHCHD7
CHD7
CHIC2
CHMP5
CHSY1
CHUK
CKAP4
CKLF
CLEC2B
CLEC4D
CLEC4E
CLEC5A
CLINT1
CLIP1
CLK4
CMAHP
CMTM1
CMTM2
CMTM4
CNEP1R1
CNIH4
CNN2
CNTNAP3
COL4A3BP
CORO2A
CPD
CPEB2
CR1
CREB5
CRNKL1
CSAD
CSF2RA
CSF2RB
CSF3R
CSGALNACT1
CSGALNACT2
CSRNP1
CST7
CTB-167B5.2
CTBS
CTD-2165H16.3
CUTC
CXCL1
CXCR1
CXCR2
CXorf23
CYB5A
CYB5R4
CYP19A1
CYP4F2
CYP4F3
CYSTM1
CYTH4
CYYR1
DAAM2
DACH1
DAPK2
DBNL
DCP2
DDAH2
DDIAS
DDX60L
DEGS1
DENND3
DENND5A
DGAT2
DHCR7
DHRS12
DHRS13
DHRS7
DHRS9
DHTKD1
DHX34
DICER1
DIP2B
DIRC2
DKFZp667F0711
DLC1
DNAJC3
DNAJC3-AS1
DNAJC4
DNTTIP1
DOCK5
DOK3
DPH3
DPY19L3
DPYD
DR1
DRAM1
DSC2
DSE
DUSP1
DUSP16
DYNC2LI1
DYNLT1
DYSF
E2F3
EBLN2
ECHDC3
EDEM2
EFHD2
EGLN1
EIF4E3
EIF4G3
ELMO2
ELMOD2
ELOF1
EMB
EMC2
EMILIN2
EMR1
EMR2
ENPP4
ENTPD1
ENTPD7
ENY2
EP300
EPAS1
EPC2
EPG5
ERGIC2
ERI1
ERLIN1
ETS2
EXOC6
EXOC8
EXOSC4
EXT1
F5
F8
FADD
FAM101B
FAM105A
FAM107B
FAM110B
FAM126B
FAM129A
FAM160A2
FAM160B1
FAM172A
FAM177A1
FAM217B
FAM228B
FAM53C
FAM63B
FAM65B
FAM89A
FAM8A1
FAR1
FAR2
FAS
FBXL13
FBXO3
FBXO30
FBXW2
FCAR
FCER1A
FCER1G
FCGR1A
FCGR1B
FCGR2A
FCGR2C
FCHO2
FEM1C
FES
FFAR2
FGD4
FGF13
FIG4
FKBP5
FKBP9
FLOT1
FLOT2
FMNL1
FNDC3A
FNDC3B
FNIP1
FOLR3
FOS
FOSL2
FOXN2
FPR1
FPR2
FRAT1
FRAT2
FSD1L
FUNDC2
FYB
G0S2
G6PD
GADD45A
GADD45B
GALNT14
GALNT2
GALNT3
GALNT4
GAS7
GBA
GBAP1
GBE1
GCA
GCLM
GDPD3
GGT1
GGTLC1
GJA9
GJB6
GK
GK3P
GK5
GLRX
GLT1D1
GMFG
GMIP
GNA12
GNAI3
GNAQ
GNG10
GNG2
GOLGA1
GPR160
GPR27
GPR84
GPR97
GPSM2
GPSM3
GRAMD1A
GRB10
GRPEL1
GSKIP
GSN
GSR
GTDC1
GTF2H2
GYG1
H2BFS
HAT1
HAUS4
HCK
HDAC4
HDGFRP3
HEATR5A
HECW2
HENMT1
HERC4
HGF
HHEX
HIATL1
HIF1A
HIP1
HIST1H2AC
HIST1H2AD
HIST1H2AJ
HIST1H2BC
HIST1H2BD
HIST1H2BE
HIST1H2BH
HIST1H2BK
HIST1H4D
HIST2H2AA3
HIST2H2BE
HK2
HK3
HLX
HMGB2
HN1
HNRNPH2
HNRNPLL
HP
HPGD
HPRT1
HS2ST1
HS3ST3B1
HSDL2
HSPA6
HSPE1-MOB4
HTATIP2
ICAM3
IDI1
IDNK
IER2
IER3
IFITM1
IFITM2
IFITM3
IFNAR1
IFNGR1
IFRD1
IFRD2
IGF1R
IGF2R
IGSF6
IL10RB
IL10RB-AS1
IL17RA
IL18R1
IL18RAP
IL1R1
IL1R2
IL1RAP
IL1RN
IL4R
IL6R
IMPA1
IMPA2
INPP5A
INSIG2
INSL3
INTS6
IPMK
IQSEC1
IRAK3
IRF2
IRS2
ITGA7
ITGAM
ITGAX
ITPRIP
IVNS1ABP
JAK2
JAK3
JMJD6
JUNB
KB-431C1.4
KBTBD2
KBTBD6
KBTBD7
KCNE1
KCNJ15
KCNJ2
KCNMA1
KCTD7
KCTD9
KDM1B
KDM4B
KDM6A
KDM6B
KIAA0040
KIAA0247
KIAA0930
KIAA1107
KIAA1109
KIAA1715
KIF13A
KIF1B
KIF21B
KIF3C
KIN
KL
KLF5
KLF7
KLHL15
KLHL2
KLHL8
KPNA4
KREMEN1
LACTB
LAMTOR3
LAMTOR5
LATS2
LBR
LCN2
LDHA
LIG4
LILRA2
LILRA5
LILRA6
LILRB3
LIMK2
LIN7A
LINC00266-1
LINC01000
LINC01001
LINC01061
LINC01127
LINC01128
LINC01410
LITAF
LMBR1
LMNB1
LMTK2
LOC100049716
LOC100129518
LOC100129550
LOC100134822
LOC100288675
LOC100505812
LOC100506403
LOC100507507
LOC101926918
LOC101927057
LOC101927451
LOC101927830
LOC101927974
LOC101928143
LOC101928676
LOC101928717
LOC101930114
LOC101930150
LOC102606465
LOC102724364
LOC102724517
LOC254896
LOC285147
LOC441081
LOC441124
LOC645513
LOC645984
LOC729296
LPAR2
LPCAT2
LPGAT1
LRG1
LRIF1
LRPAP1
LRRC4
LRRC57
LRRC6
LRRFIP2
LRRK2
LRRN1
LSMEM1
LSP1
LTB4R
LY96
LYN
LYRM1
LYSMD3
MAFG
MAK
MAML3
MAN1A1
MANSC1
MAP2K6
MAP3K8
MAPK13
MAPK14
MARC1
MARCKS
MAST3
MB21D1
MBD6
MBOAT7
MCEMP1
MCTP1
MCTP2
MCU
MED23
MEF2A
MEF2BNB
MEGF9
MERTK
MFAP3
MFHAS1
MFN1
MFSD9
MGAM
MICAL1
MICU1
MIDN
MIER1
mir-223
MIR646HG
MIR6824
MKNK1
MLKL
MLLT1
MMADHC
MMP25
MMP27
MMP8
MMP9
MPP7
MPZL3
MREG
MRVI1
MS4A4A
MSI2
MSL1
MSL3
MSRA
MSRB1
MSRB2
MST4
MTF1
MTFMT
MTMR1
MTMR3
MTMR6
MTRR
MTX1
MUSTN1
MVP
MXD1
MXD3
MYADM
MYO10
MYO5A
N4BP1
NABP1
NAIP
NAMPT
NAPRT
NARF
NBEAL2
NBN
NCF4
NDEL1
NDST2
NDUFAF1
NDUFAF7
NDUFB3
NECAB1
NEDD4
NEDD9
NEO1
NFE4
NFIL3
NFKBIA
NFKBIZ
NGRN
NIN
NLK
NLRC4
NLRP12
NME8
NMI
NMRK1
NOTCH1
NPTN
NQO2
NRBF2
NRN1
NSUN7
NTNG2
NUMB
NXT2
OAT
ODC1
OLAH
OPLAH
ORMDL3
OSBPL1A
OSBPL2
OSBPL9
OSCAR
OSGIN2
OSM
OTUD1
P2RX1
P2RY13
PACSIN2
PADI2
PADI4
PAG1
PAM
PARP9
PCGF3
PCMT1
PCNX
PCOLCE2
PCYT1A
PDE4D
PDGFC
PDLIM7
PDSS1
PDZD8
PEAK1
PECR
PELI1
PELI2
PELO
PFKFB2
PFKFB3
PFKFB4
PGD
PGLYRP1
PGM1
PGM2
PGS1
PHACTR2
PHC2
PHF20L1
PHF21A
PHLPP1
PHTF1
PIGK
PIK3AP1
PIK3CB
PIK3CG
PIM3
PJA2
PLAC8
PLBD1
PLD1
PLEKHF2
PLEKHO2
PLGRKT
PLIN3
PLP2
PLSCR1
PLXNC1
PNPLA1
POR
PPFIA1
PPM1B
PPM1D
PPM1M
PPP1R12A
PPP1R15A
PPP1R3B
PPP1R3D
PPP2R3C
PPP4R1
PPP4R2
PRCP
PRDM5
PREX1
PRKAA1
PRKCD
PRO2852
PROK2
PRR5
PSTPIP2
PTBP2
PTEN
PTPN1
PTPN12
PTPN22
PXK
PXN
PYGL
QPCT
QSOX1
RAB18
RAB20
RAB21
RAB24
RAB27A
RAB31
RAB32
RAB33B
RAB3D
RAB7A
RAE1
RAF1
RALB
RALGAPA2
RALGDS
RANBP9
RAP2C
RARA
RARA-AS1
RASGEF1A
RASGRP4
RASSF2
RBM47
RBM7
RBMXL1
RBPJ
RCHY1
RCOR1
REPS2
RETN
RGL4
RGS14
RGS18
RGS3
RHBDD2
RHBDF2
RHOT1
RIN3
RIT1
RLF
RLIM
RMDN3
RMI1
RNASEL
RNF111
RNF13
RNF141
RNF144B
RNF146
RNF149
RNF19B
RNF24
ROCK1
ROPN1L
RP1-193H18.2
RP11-173M1.8
RP11-248J18.3
RP11-288H12.4
RP11-295G20.2
RP11-330O11.3
RP11-373D23.2
RP11-443B7.1
RP11-473I1.9
RP11-499E18.1
RP11-548H18.2
RP11-68I3.11
RP11-6I2.3
RP2
RP3-368A4.6
RP3-508I15.21
RP4-781L3.1
RPA3OS
RPS6KA1
RRAGD
RRM2B
RSBN1
RTN3
S100A12
S100P
S1PR4
SAMD8
SAMSN1
SBF2
SBK1
SBNO2
SEC23A
SEC24A
SELPLG
SELT
SEMA4A
SERPINB1
SFXN1
SGTB
SH3BP5
SH3GLB1
SHKBP1
SHOC2
SIGLEC5
SIGLEC9
SIPA1L2
SIRPA
SIRPB1
SIRT5
SIT1
SKAP2
SKIL
SLA
SLC11A1
SLC16A6
SLC22A15
SLC25A24
SLC25A28
SLC25A38
SLC25A40
SLC25A44
SLC26A8
SLC2A14
SLC2A3
SLC35F5
SLC36A1
SLC37A3
SLC38A2
SLC40A1
SLC45A4
SLC51A
SLC6A6
SLC9A8
SLCO3A1
SLCO4C1
SLK
SLMAP
SMAP2
SMPDL3A
SNORD89
SNRNP48
SNTB2
SNX10
SNX13
SNX16
SNX18
SNX20
SOCS3
SORL1
SORT1
SOS2
SP3
SPATA13
SPI1
SPIDR
SPOPL
SPPL2A
SPTLC2
SQRDL
SRBD1
SRPK1
SRSF8
SSBP3
SSFA2
SSH1
SSH2
ST13
ST20
ST3GAL4-AS1
ST3GAL6
ST6GALNAC2
ST6GALNAC3
ST8SIA4
STAT5B
STAU2
STEAP4
STK3
STK38L
STOM
STRN
STRN3
STX11
STX3
STX7
STXBP2
STXBP3
STXBP5
SULT1B1
SVIL
SVIP
SYCP2
SYN2
SYNE1
SYNJ1
TACC3
TAF9B
TANC2
TAPBP
TBC1D14
TBC1D7
TBC1D8
TBL1X
TBXAS1
TCN1
TDP2
TDRD7
TDRD9
TECPR2
TET2
TGFA
TGFBR1
TGFBR2
THAP1
THAP5
THOC5
TIFA
TIPARP
TLE3
TLE4
TLR1
TLR2
TLR4
TLR5
TLR6
TLR8
TM6SF1
TMCC3
TMCO3
TMED5
TMED8
TMEM120A
TMEM154
TMEM165
TMEM180
TMEM185B
TMEM2
TMEM245
TMEM260
TMEM30A
TMEM55A
TMEM65
TMEM70
TMEM71
TMLHE
TMOD3
TNFAIP6
TNFRSF10C
TNFSF13B
TOMM40L
TOR1AIP2
TOR1B
TP53I3
TP53INP1
TPK1
TPST1
TPST2
TRAPPC6B
TREML2
TRIB1
TRIM25
TRIQK
TRMT1L
TRMT6
TRPM6
TRPS1
TSEN34
TSHZ3
TSNAX
TSPAN2
TSPO
TTC32
TTC33
TTC8
TTN-AS1
TUBA1A
TUBA4A
TVP23B
TWF1
TXN
TXNRD1
UBA6
UBE2D1
UBE2J1
UBE2W
UBFD1
UBLCP1
UBQLN2
UBXN2B
UGCG
UHRF1BP1L
ULK1
UPP1
UROS
USP10
USP32P2
USP38
VASP
VAV1
VAV3
VCPIP1
VCPKMT
VNN1
VNN2
VNN3
VPS37B
VPS54
VPS8
VPS9D1
VSTM1
WBP4
WDFY3
WDR47
WIPI1
WSB1
XPO6
XRCC4
XRN1
XRN2
YBEY
YBX1
YIPF1
YIPF4
ZBTB34
ZC3H3
ZDHHC13
ZDHHC17
ZDHHC18
ZDHHC19
ZDHHC20
ZDHHC3
ZEB1-AS1
ZEB2
ZFP36
ZFYVE16
ZKSCAN7
ZNF106
ZNF117
ZNF20
ZNF200
ZNF222
ZNF230
ZNF267
ZNF281
ZNF292
ZNF319
ZNF350
ZNF438
ZNF443
ZNF467
ZNF516
ZNF654
ZNF746
ZNF780A
ZYX
ABCD3
ACADM
ACAT1
ACOT13
AGPS
AK6
ALG14
APIP
ASUN
ATP5J
ATP5O
C14orf142
C7orf55
C8orf59
CAMTA1
CEP152
CETN3
CLN5
COMMD6
COMMD8
COPS4
COQ5
COX6C
COX7B
COX7C
CYCS
DNAJC15
EEF1E1
ERI2
FBXO45
HACE1
HSPA13
HSPB11
IDE
ITGB3BP
KIAA0391
LOC100506538
LRR1
MASTL
MCEE
MRPL13
MRPL22
MRPL23
MRPL35
MRPL36
MRPL42
MRPL47
MRPS18C
MRPS28
MRPS36
MTHFD2
MTHFD2L
MZT1
NDUFA4
NDUFB1
NDUFS4
NDUFS5
NFU1
NIPSNAP3A
NUP37
PDIK1L
POLE4
POLR2K
PSMA3
PSMA4
PSMD14
RBBP8
RPE
RPL22L1
RPL26L1
RPS27L
RSL24D1
SARNP
SC5D
SEC61G
SKA2
SKP2
SLIRP
SMIM20
SNRPG
SSR3
STARD4
TATDN1
TCEB1
TDG
TIMM8B
TMEM126A
TMEM256
TMX1
TPRKB
UQCRH
UQCRQ
VIMP
ZBTB8OS
