# Supplementary material for: Identification and validation of novel candidate genes with diagnostic value for sepsis via weighted gene co-expression network analysis
Source: Front Med (Lausanne). 2026 Jun 29;13:1817161. doi: 10.3389/fmed.2026.1817161 (PMC13357434; doi:10.3389/fmed.2026.1817161)
Supplement: SUPPLEMENTARY TABLE S2 — The results of GSVA and GSEA. [file Data_sheet_2.xlsx]

## Sheet: GSEA
ID	Description	setSize	enrichmentScore	NES	pvalue	p.adjust	qvalue	rank	leading_edge	core_enrichment
hsa04080	Neuroactive ligand-receptor interaction	351	-0.476489	-1.80239	2.02e-09	6.74e-07	5.45e-07	4110	tags=34%, list=22%, signal=27%	5739/152/2560/2837/1142/165829/2904/27346/134/3363/2359/57152/146/56413/1131/799/153/6869/1394/1392/1269/2900/2743/2911/5618/1442/5024/2149/2556/3274/7067/2741/51738/680/8811/1902/140/552/66004/6755/1145/114131/2558/3062/4295/2559/5646/2742/2565/6344/3357/6754/2567/5031/5443/7425/64111/116444/2150/9170/2893/183/3375/2915/2562/151/2901/6915/3350/3360/2846/1325/8862/624/7434/2555/1908/4829/2696/190…
hsa04658	Th1 and Th2 cell differentiation	89	0.615929	2.05897	3.77e-07	6.28e-05	5.08e-05	1944	tags=44%, list=10%, signal=39%	864/916/1432/2625/27040/7535/3932/3560/5588/3112/919/4773/4772/5970/920/917/182/84441/3109/3123/4775/3115/3119/915/3459/6775/3113/3716/3717/3111/3551/3460/30009/5532/5533/3122/5335/3108/6778
hsa04660	T cell receptor signaling pathway	101	0.590741	2.02441	6.74e-07	7.48e-05	6.06e-05	1860	tags=33%, list=10%, signal=30%	9020/5291/84433/916/1432/27040/7535/3932/959/5588/919/3702/4773/4772/5970/920/917/868/2534/926/4775/915/10125/207/3586/925/940/3551/1019/6655/5532/5533/5335
hsa04659	Th17 cell differentiation	104	0.579254	1.99132	1.42e-06	0.000102736	8.31e-05	1944	tags=41%, list=10%, signal=37%	916/1432/2625/27040/7535/3932/3560/51561/5588/3112/919/4773/4772/5970/920/917/4088/3109/3123/6095/4775/9466/3115/3119/915/3459/3113/6257/3716/3717/3111/3551/3554/3460/3326/3091/30009/5532/5533/3122/5335/3108/6778
hsa04742	Taste transduction	76	-0.61951	-1.96203	1.54e-06	0.000102736	8.31e-05	3531	tags=41%, list=19%, signal=33%	1131/9177/2911/5024/5566/2556/259286/40/2558/259296/2559/775/259287/5331/3350/54429/2555/3359/2784/954/6328/9033/259291/112/2914/9568/50840/6337/3351/259285/51764
hsa04640	Hematopoietic cell lineage	94	0.591384	2.01277	2.18e-06	0.000121102	9.8e-05	1556	tags=34%, list=8%, signal=31%	921/2323/924/1378/911/2209/916/1604/3684/3575/933/3112/966/914/920/3590/2208/917/960/3109/3123/3674/926/3115/3119/915/925/1380/3113/931/3111/3554
hsa05235	PD-L1 expression and PD-1 checkpoint pathway in cancer	87	0.571923	1.91834	7.93e-06	0.000377207	0.000305247	1860	tags=33%, list=10%, signal=30%	5291/916/1432/27040/7535/3932/5608/5588/919/4773/4772/5970/920/917/10538/4775/915/3459/10125/207/940/3716/3717/3551/3460/3091/5532/5533/5335
hsa05166	Human T-cell leukemia virus 1 infection	218	0.443135	1.68943	1.47e-05	0.00060991	0.000493557	2600	tags=28%, list=14%, signal=24%	706/9020/2113/5291/916/3932/7157/8498/3560/2648/3112/4773/4772/5970/920/64784/55697/917/4088/1031/3109/3123/4775/3115/3119/915/8900/207/25906/4609/8379/9586/3113/3716/115/3111/3551/3554/894/1019/64682/5532/5533/3122/3108/9232/8295/991/5567/51433/200186/7850/9184/8061/2005/3117/3845/4049/2114/293/148327
hsa03010	Ribosome	126	0.508802	1.8165	1.9e-05	0.000701719	0.000567852	3356	tags=47%, list=18%, signal=39%	6147/6191/6217/6228/6169/6230/6137/6187/6234/23521/6141/64968/6188/6134/6157/6168/6122/4736/6146/6181/6143/51116/6202/6136/6161/9045/6209/6125/6223/6233/6130/3921/64965/25873/65005/6194/6193/6224/6159/6132/6206/140801/6124/6142/6222/6205/6167/9553/6208/6166/51073/55052/6183/79590/6156/6139/6176/51069/51023
hsa05135	Yersinia infection	132	0.484518	1.74248	4.44e-05	0.00147771	0.00119581	1548	tags=20%, list=8%, signal=18%	58484/5291/1432/27040/7535/3932/5608/10096/8935/4773/4772/5970/10094/920/926/4775/10097/10109/10095/207/3586/10092/925/23396/6093/3551
hsa05169	Epstein-Barr virus infection	193	0.442297	1.65688	5.61e-05	0.00169928	0.0013751	1900	tags=22%, list=10%, signal=20%	9020/5291/864/916/1432/7157/1647/7188/5608/25942/3112/4734/919/5970/2208/917/965/960/8717/3109/3123/5706/596/3115/3119/9612/915/8900/207/953/4609/1380/3113/3716/3111/3551/317/894/3454/1019/3122/3108
hsa05033	Nicotine addiction	39	-0.676735	-1.93217	6.66e-05	0.00184729	0.00149488	2921	tags=38%, list=16%, signal=33%	2556/2558/2559/2565/2567/116444/2893/2562/2555/1137/55879/2890/2903/2563/2892
hsa04975	Fat digestion and absorption	38	-0.670832	-1.89978	7.8e-05	0.00199879	0.00161748	1945	tags=34%, list=10%, signal=31%	64241/346606/5406/10554/337/80168/39/335/50487/30814/1208/64600/26279
hsa04662	B cell receptor signaling pathway	82	0.548076	1.81869	0.000153134	0.00364241	0.00294755	2256	tags=32%, list=12%, signal=28%	5291/84433/118788/973/933/4773/4772/5970/975/353514/640/4775/23547/207/1380/3551/974/6655/5532/5533/11025/55024/25780/79168/29760/971
hsa05168	Herpes simplex virus 1 infection	458	0.349494	1.41543	0.000202371	0.00449264	0.00363558	2814	tags=23%, list=15%, signal=20%	25799/440515/100289678/7644/342926/55422/5291/7157/7188/126231/3112/94039/26152/5970/10520/90075/57343/7988/57711/972/84527/10838/284406/7637/57335/6732/284307/51276/8717/3109/3123/90321/147923/572/596/10172/342909/7551/7692/115509/3115/170959/3119/3459/207/9021/7639/26974/162972/6430/3113/84775/79744/162966/374899/3716/3717/84911/3111/3551/162239/6352/57693/80264/220992/317/3454/3460/146198/3885…
hsa05340	Primary immunodeficiency	36	0.65859	1.87527	0.000341799	0.00711369	0.00575662	2343	tags=42%, list=12%, signal=37%	916/7535/3932/959/973/3575/920/7374/926/915/925/4261/5993/29760/29851
hsa05132	Salmonella infection	243	0.385638	1.48816	0.000747257	0.0146374	0.0118451	1768	tags=17%, list=9%, signal=16%	2597/58484/7295/5291/4671/23643/1432/7100/9267/5608/10096/51176/6932/5287/5970/10094/3800/8717/55860/596/6188/10120/10097/10109/10095/207/103910/127829/10092/4609/10627/6934/10392/6993/3551/112574/5217/3840/10121/3326/1778/197259
hsa05221	Acute myeloid leukemia	66	0.519361	1.65759	0.00114324	0.0200368	0.0162144	1717	tags=23%, list=9%, signal=21%	2209/5291/5467/51176/6932/3684/597/5970/572/8900/207/4609/6934/3551/6655
hsa04666	Fc gamma R-mediated phagocytosis	91	0.491918	1.65505	0.00108739	0.0200368	0.0162144	1449	tags=20%, list=8%, signal=18%	2209/5291/27040/5337/8681/4651/274/10096/10094/5321/50807/65108/10097/10109/10095/207/10092/23396
hsa04066	HIF-1 signaling pathway	105	0.467729	1.608	0.00152801	0.0254413	0.0205879	1912	tags=19%, list=10%, signal=17%	2597/3101/3939/5291/5209/3945/5230/5970/3099/1536/596/3459/207/3460/3091/2026/5211/5335/6194/9978
hsa04218	Cellular senescence	152	0.418012	1.52794	0.00185434	0.0294045	0.023795	3524	tags=32%, list=19%, signal=26%	2113/5291/1432/7157/1647/5608/4773/4772/678/5970/4088/4775/3710/8900/207/90550/5883/4609/894/891/28996/1019/5532/5934/5533/2308/10758/8878/3845/293/4683/7046/9134/22800/824/10912/5728/83593/890/9133/983/1875/5810/2305/896/5534/4893/545/5296
hsa05131	Shigellosis	215	0.388856	1.48027	0.00194664	0.029465	0.023844	1987	tags=19%, list=11%, signal=17%	3101/58484/9252/5291/4671/1432/7100/7157/9267/7188/10096/55062/5588/5970/10094/3099/199746/960/8717/596/57521/10097/3710/10109/10095/207/103910/10092/10627/10392/6093/3551/3554/6352/5217/6233/5335/2308/9978/92610/58528
hsa04727	GABAergic synapse	89	-0.487603	-1.59049	0.00241635	0.0349845	0.0283105	3363	tags=35%, list=18%, signal=29%	2770/9001/5566/6529/2556/10681/2792/2558/2559/2565/66008/775/2567/2562/23710/776/2555/111/2784/55879/2782/112/18/9568/2563/778/6538/2571/11337/5579/51764
hsa05330	Allograft rejection	34	0.615928	1.74251	0.003332	0.0462315	0.0374119	2578	tags=44%, list=14%, signal=38%	959/3112/3109/3123/3115/3119/3586/3113/940/3111/5551/3122/3108/3117/3002
hsa04070	Phosphatidylinositol signaling system	91	0.469366	1.57917	0.00362675	0.0483083	0.0390926	1860	tags=21%, list=10%, signal=19%	3707/1606/5291/8525/5287/8526/8396/5297/3710/56623/3613/3705/4952/23396/9107/23262/8867/5298/5335

## Sheet: GSVA
	logFC	AveExpr	t	P.Value	adj.P.Val	B
KEGG_GRAFT_VERSUS_HOST_DISEASE	-0.34812	0.0728051	-4.71618	7.51091e-06	0.000232838	3.52468
KEGG_PRIMARY_IMMUNODEFICIENCY	-0.317162	0.062408	-4.85056	4.34319e-06	0.000163202	4.0291
KEGG_ALLOGRAFT_REJECTION	-0.305579	0.072078	-4.35801	3.09389e-05	0.000479553	2.22498
KEGG_TYPE_I_DIABETES_MELLITUS	-0.263895	0.04939	-4.37376	2.91115e-05	0.000479553	2.28073
KEGG_ANTIGEN_PROCESSING_AND_PRESENTATION	-0.251395	0.0729819	-4.51761	1.65992e-05	0.000398338	2.79585
KEGG_INTESTINAL_IMMUNE_NETWORK_FOR_IGA_PRODUCTION	-0.250267	0.0510488	-4.22691	5.10725e-05	0.000678535	1.76648
KEGG_AMINOACYL_TRNA_BIOSYNTHESIS	-0.244853	0.0303373	-3.53263	0.000615447	0.00423975	-0.491677
KEGG_ASTHMA	-0.227763	0.0361207	-3.56007	0.000560903	0.00401261	-0.408203
KEGG_AUTOIMMUNE_THYROID_DISEASE	-0.224427	0.0231575	-4.16609	6.42357e-05	0.000750744	1.55706
KEGG_RIBOSOME	-0.222371	0.178054	-2.7748	0.00655163	0.0320685	-2.58896
KEGG_BASE_EXCISION_REPAIR	-0.187734	0.0488429	-3.13099	0.00226306	0.0131541	-1.65461
KEGG_CIRCADIAN_RHYTHM_MAMMAL	-0.177374	0.0489154	-3.00499	0.00332966	0.0172032	-1.9959
KEGG_VIRAL_MYOCARDITIS	-0.174029	0.0553008	-3.7654	0.000275924	0.00214676	0.232025
KEGG_T_CELL_RECEPTOR_SIGNALING_PATHWAY	-0.169589	0.114994	-3.89806	0.000172095	0.00168472	0.659906
KEGG_CYSTEINE_AND_METHIONINE_METABOLISM	-0.160474	0.0891143	-3.1662	0.00202759	0.0121655	-1.55717
KEGG_CELL_ADHESION_MOLECULES_CAMS	-0.142719	0.0239999	-4.38293	2.80976e-05	0.000479553	2.31321
KEGG_ALANINE_ASPARTATE_AND_GLUTAMATE_METABOLISM	-0.135841	-0.0101575	-3.05901	0.0028254	0.015925	-1.85099
KEGG_HEMATOPOIETIC_CELL_LINEAGE	-0.0869272	0.0408142	-2.63119	0.00980409	0.046758	-2.93843
KEGG_GLYCOLYSIS_GLUCONEOGENESIS	0.0815605	0.0569741	2.79339	0.00621167	0.0312262	-2.54254
KEGG_ETHER_LIPID_METABOLISM	0.0957798	0.0750321	3.03928	0.00300073	0.0164143	-1.90416
KEGG_OOCYTE_MEIOSIS	0.107605	0.0399286	3.64454	0.000420258	0.00312672	-0.148116
KEGG_PPAR_SIGNALING_PATHWAY	0.109464	-0.032406	4.02972	0.000106608	0.00116641	1.09526
KEGG_AMYOTROPHIC_LATERAL_SCLEROSIS_ALS	0.113242	0.0549715	3.76429	0.000277001	0.00214676	0.228501
KEGG_MELANOMA	0.113394	0.0383706	3.84759	0.000206208	0.00182641	0.495839
KEGG_REGULATION_OF_ACTIN_CYTOSKELETON	0.114821	0.0714831	4.16466	6.45801e-05	0.000750744	1.55218
KEGG_DRUG_METABOLISM_OTHER_ENZYMES	0.120363	0.00183304	3.82924	0.000220143	0.00186121	0.436561
KEGG_STEROID_HORMONE_BIOSYNTHESIS	0.13145	-0.0348796	3.24932	0.00155923	0.00966723	-1.32366
KEGG_CARDIAC_MUSCLE_CONTRACTION	0.132606	0.0375843	4.50958	1.71328e-05	0.000398338	2.76681
KEGG_BIOSYNTHESIS_OF_UNSATURATED_FATTY_ACIDS	0.137994	0.0754019	3.02978	0.00308871	0.0164143	-1.92966
KEGG_DORSO_VENTRAL_AXIS_FORMATION	0.143976	0.115475	3.4386	0.000842762	0.0054053	-0.773888
KEGG_TERPENOID_BACKBONE_BIOSYNTHESIS	0.193393	-0.013283	3.51919	0.000643951	0.00427768	-0.532375
KEGG_NICOTINATE_AND_NICOTINAMIDE_METABOLISM	0.196749	0.00241519	4.43131	2.32823e-05	0.000479553	2.48548
KEGG_GLYCOSPHINGOLIPID_BIOSYNTHESIS_LACTO_AND_NEOLACTO_SERIES	0.206938	0.00279525	3.85795	0.000198716	0.00182641	0.529401
KEGG_O_GLYCAN_BIOSYNTHESIS	0.209897	-0.0281163	4.84811	4.38714e-06	0.000163202	4.01982
KEGG_SPHINGOLIPID_METABOLISM	0.215694	0.000488959	4.95049	2.87415e-06	0.000163202	4.40978
KEGG_COMPLEMENT_AND_COAGULATION_CASCADES	0.217482	-0.0412486	5.38723	4.48794e-07	8.34757e-05	6.12605
KEGG_STARCH_AND_SUCROSE_METABOLISM	0.22718	0.0562041	4.85798	4.21277e-06	0.000163202	4.0572
KEGG_FOLATE_BIOSYNTHESIS	0.23517	0.0808538	4.2923	3.98209e-05	0.000569745	1.99399
KEGG_PANTOTHENATE_AND_COA_BIOSYNTHESIS	0.247082	0.135012	3.93737	0.000149325	0.00154303	0.788795
