# Supplementary material for: Identification and validation of novel candidate genes with diagnostic value for sepsis via weighted gene co-expression network analysis
Source: Front Med (Lausanne). 2026 Jun 29;13:1817161. doi: 10.3389/fmed.2026.1817161 (PMC13357434; doi:10.3389/fmed.2026.1817161)
Supplement: SUPPLEMENTARY TABLE S3 — The results of top 10 genes in PPI network. [file Data_sheet_3.xlsx]

## Sheet: Sheet1
TableS3 Top 10 in PPI ranked by MNC method
Rank	Name	Score
1	CDK1	193
2	CCNB1	179
3	CCNA2	175
4	AURKB	159
5	BUB1	157
6	BUB1B	156
7	AURKA	155
8	MAD2L1	154
9	KIF11	153
10	CCNB2	151
